# Supplementary material for: Gamevar.f90: a software package for calculating individual gametic diversity
Source: BMC Bioinformatics. 2020 Mar 6;21:100. doi: 10.1186/s12859-020-3417-x (PMC7060627; doi:10.1186/s12859-020-3417-x)
Supplement: Supplementary file 3 — Additional file 3. Executable file of Gamevar.f90. An executable file for linux system. [file 12859_2020_3417_MOESM3_ESM.zip]

Archive with 1 entries (1 files):
- 12859_2020_3417_MOESM3_ESM
